# Supplementary material for: Tumor-Infiltrating iNKT Cells Activated through c-Kit/Sca-1 Are Induced by Pentoxifylline, Norcantharidin, and Their Mixtures for Killing Murine Melanoma Cells
Source: Pharmaceuticals (Basel). 2023 Oct 16;16(10):1472. doi: 10.3390/ph16101472 (PMC10610189; doi:10.3390/ph16101472)
Supplement: Supplementary file 1 [file pharmaceuticals-16-01472-s001.zip]

Archive with 1 entries (1 files):
- pharmaceuticals-2623432-supplementary.pdf
